# Supplementary material for: MYO5A Frameshift Variant in a Miniature Dachshund with Coat Color Dilution and Neurological Defects Resembling Human Griscelli Syndrome Type 1
Source: Genes (Basel). 2021 Sep 23;12(10):1479. doi: 10.3390/genes12101479 (PMC8535926; doi:10.3390/genes12101479)
Supplement: Supplementary file 1 [file genes-12-01479-s001.zip]

Archive with 3 entries (3 files):
- FigureS1.pdf
- S1_Table_Public_Genomes.xlsx
- S2_Table_Private_Homozygous_Variants.xlsx
